# Supplementary material for: Robot Guided ‘Pen Skill’ Training in Children with Motor Difficulties
Source: PLoS One. 2016 Mar 11;11(3):e0151354. doi: 10.1371/journal.pone.0151354 (PMC4788189; doi:10.1371/journal.pone.0151354)
Supplement: S1 Dataset — Dataset of participant’s responses on the (i) Robotic Arm novel task and (ii) CKAT outcome measures, at 1st and 2nd baseline and post-test assessments. This dataset also lists the following additional descriptive information for each participant: counterbalance group assignment, handedness, gender and age. (XLSX) [file pone.0151354.s001.xlsx]

## Sheet: Sheet1
Participant number	Age at initial baseline testing	Sex	Handedness	Intervention Group	MABC-2 Manual Dexterity percentile	Robotic Arm raw scores (average time in sec)				CKAT Tracking raw scores (root mean square error)				CKAT Aiming raw scores (movement time)				CKAT Tracing raw scores (penalised path accuracy)
						Baseline 1	Posttest 1	Baseline 2	Posttest 2	Baseline 1	Posttest 1	Baseline 2	Posttest 2	Baseline 1	Posttest 1	Baseline 2	Posttest 2	Baseline 1	Posttest 1	Baseline 2	Posttest 2
RA1	10.15	Female	Right	A	9	33.93	9.9	missing	6.05	30.98	15.27	11.21	9.41	1.31	1.37	1.23	missing	1.2	1.4	1.25	1.06
RA2	5.29	Male	Right	B	3.5	17.28	25.63	12.24	8.73	16.16	20.9	13.96	36.1	2.2	1.56	1.65	missing	1.62	1.46	1.5	1.87
RA3	6.08	Male	Right	B	9	25.51	26.81	14.81	8.35	13.84	21.74	12.52	18.68	2.26	missing	1.74	1.83	1.78	2.48	1.75	1.65
RA4	6.4	Male	Left	A	5	missing	10.83	11.86	10.65	16.88	16.85	14.69	17.07	1.52	1.72	1.51	1.5	2.08	2.48	1.53	1.76
RA5	10.92	Female	Right	B	5	41.91	10.23	12.43	7	10.78	10.2	10.94	10.19	1.32	missing	missing	1.09	1.29	1.34	1.43	1.32
RA6	9.37	Male	Right	A	5	26.66	missing	9.38	8.11	12.35	12.12	17.98	14.29	missing	missing	1.32	1.02	1.42	1.39	1.23	1.48
RA7	8.34	Male	Right	A	9	57.44	8.23	6.87	5.91	12.97	9.66	9.04	10.18	1.3	1.1	missing	1.29	1.25	1.18	1.74	1.47
RA8	8.46	Male	Right	B	1	26.59	19.59	12.23	6.09	25.41	15.89	14.9	22.16	missing	1.75	1.69	1.58	1.19	1.16	2.61	1.53
RA9	10.84	Female	Right	B	5	39.19	18.1	9.47	6.74	10.01	11.58	8.45	9.72	1.96	1.5	1.39	missing	1.28	1.01	0.96	0.95
RA10	8.68	Female	Right	B	5	22.12	14.09	13.33	5.84	15.22	16.48	31.87	15.64	1.6	1.47	1.61	1.7	1.45	1.3	1.79	1.33
RA11	6.2	Male	Right	A	9	38.26	8.25	15.38	8	15.89	14.95	16.1	14.71	1.62	2	1.56	1.91	1.87	1.47	1.25	1.68
RA12	10.43	Male	Right	A	9	17.91	8.24	missing	missing	11.96	14.96	10.59	11.51	missing	1.44	1.22	1.4	1.34	1.55	1.43	1.2
RA13	9.26	Male	Right	A	2	80.01	6.43	6.51	8.09	8.34	11.03	8.51	9.95	1.15	1.2	1.11	1.11	1.14	1.27	1.09	1.04
RA14	7.89	Male	Right	A	9	33.32	7.25	missing	7.05	17.96	10.47	8.28	8.94	1.76	1.44	1.13	missing	1.38	1.36	1.33	1.22
RA15	6.58	Male	Right	B	9	18.95	13.94	16.75	9.39	19.05	16.28	17.18	22.31	1.34	1.39	1.38	1.51	2.48	1.64	1.86	2.44
RA16	10.14	Female	Right	B	9	39.56	20.44	20.65	7.92	9.52	23.4	15.11	27.85	1.1	1.36	1.34	1.3	1.19	1.69	1.51	1.43
RA17	10.96	Female	Right	A	5	22.38	10.7	7.6	6.56	10.68	10.5	8.17	9.67	missing	1.11	1.23	1.08	1.19	1.1	1.09	0.86
RA18	9.92	Female	Right	B	1	36.13	12.49	15.5	10.27	16.6	14.34	17.6	20.28	1.6	1.72	1.55	1.53	1.18	1.25	1.05	0.95
RA19	7.8	Male	Left	A	9	26.06	7.82	9.95	10.24	11.23	10.07	7.57	8.64	1.64	1.43	1.29	1.23	1.37	1.35	1.22	1.13
RA20	7.32	Male	Right	B	2	18.16	13.25	9.81	7.55	missing	11.4	11.55	10.35	missing	1.31	2	1.28	1.77	1.32	2.52	1.16
RA21	5.72	Male	Right	B	0.5	34.98	14.2	13.17	missing	51.19	32.07	24.96	20.53	1.49	1.62	1.6	1.78	2.73	3.04	4.3	1.88
RA22	5.98	Male	Right	A	2	32.91	11.73	9.13	9.84	18.52	12.68	12.62	31.16	1.94	2.13	1.65	2.26	2.39	2.18	1.7	2.25
RA23	10.45	Male	Right	B	9	34.41	29.54	missing	7.92	10.57	11.78	14.19	8.69	2.04	1.54	1.4	1.2	1.5	1.24	1.56	1.52
RA24	8.74	Female	Left	B	0.5	missing	42.72	40.84	missing	13.72	16.35	39.42	missing	1.24	1.2	1.53	missing	1.46	1.28	1.3	missing
RA25	8.03	Male	Right	A	5	16.83	9.09	4.82	9.29	15.7	18.89	11.94	20.06	1.92	1.32	1.48	1.67	1.4	1.37	1.22	1.22
RA26	7.8	Female	Right	B	0.5	35.36	79.64	24.2	6.85	14.44	15.97	11.61	12.58	1.54	missing	1.42	1.3	1.52	1.41	1	1.59
RA27	6.69	Male	Right	A	5	59.21	6	missing	missing	11.57	12.58	13.29	13.01	1.43	1.9	1.9	1.77	1.87	1.61	1.39	1.51
RA28	5.38	Female	Right	B	9	52.08	38.32	39.36	missing	48.84	31.11	66.74	40.66	missing	2.48	2.47	2.54	5.62	3.19	4.5	4.59
RA29	6.6	Male	Right	A	2	44.73	13.07	8.14	7.78	15.78	10.4	10.31	missing	1.96	1.83	1.39	missing	1.97	1.71	1.03	missing
RA30	5.64	Male	Right	A	9	50.75	17.43	7.23	5.8	19.02	12.4	26.25	32.65	2.47	1.61	2.3	1.9	2.07	1.68	1.95	1.8
RA31	7.81	Male	Right	B	0.5	20.69	14.92	14.38	7.54	9.09	9.4	8.79	15.14	1.53	missing	1.33	1.45	1.24	1.33	1.14	1.4
RA32	8.32	Male	Right	B	1	46.97	25.38	13.36	7.01	12.17	14.9	18.5	17.62	1.43	1.23	1.17	1.24	1.39	1.21	1.22	1.55
RA33	6.75	Male	Right	B	9	24.37	19.52	15.26	9.64	16.1	28.67	10.2	missing	1.92	1.44	1.56	missing	1.76	1.62	1.13	1.52
RA34	9.4	Male	Right	B	1	45.29	24.27	12.91	4.94	10.59	10.56	15.87	9.82	1.49	1.59	1.46	missing	1.13	1.01	1.1	0.91
RA35	9.53	Male	Right	B	2	23.8	11.55	12.21	6.99	9.53	10.21	10.93	10.82	1.3	1.2	missing	1.08	1.09	1.21	1.04	1.18
RA36	9.33	Female	Right	B	12.5	49.68	14.01	17.01	8.72	14.78	11.15	8.53	9.75	1.77	1.56	1.4	1.37	1.5	1.23	1.35	1.21
RA37	8.49	Female	Left	A	5	13.41	8.33	7.58	6.46	11.76	10.73	10.76	12.06	1.43	1.5	1.07	1.51	1.29	1.03	1.06	2.23
RA38	9.19	Female	Right	A	2	44.08	6.32	5.14	6.69	8.99	14.4	14.28	13.55	missing	1.97	1.63	missing	1.46	1.35	1.41	1.21
RA39	8.87	Female	Right	B	9	55.76	38.89	21.23	19.03	22.96	43.76	8.91	40.62	1.95	2.18	1.45	1.3	2.12	2.22	2.02	1.83
RA40	8.21	Female	Right	A	9	13.52	9.4	8.13	7.41	15.35	15.06	26.3	13.66	1.41	1.33	1.38	1.5	1.57	1.32	1.37	1.28
RA41	7.01	Male	Right	B	5	60.53	59.57	34.03	9.12	12.97	38.14	missing	23.01	1.8	2.16	missing	2.22	2.96	2.2	4.19	2.69
RA42	5.1	Male	Right	A	9	39.09	15.78	13.02	11	36.59	18.33	14.77	14.76	1.65	1.87	1.51	1.94	2.63	1.92	1.96	1.31
RA43	10.79	Male	Right	A	5	21.98	7.02	7.36	7.14	14.37	missing	13.05	15.91	1.48	missing	1.39	1.22	1.23	missing	1.2	1.51
RA44	8.43	Male	Right	A	0.1	10.65	8.94	8.27	9.03	13.25	10.06	11.34	9.14	missing	1.42	1.51	1.56	1.86	1.44	1.86	1.12
RA45	6.26	Male	Right	A	0.1	23.64	11.45	10.05	10.27	19.48	13.45	12.51	12.19	2.64	1.95	1.83	1.71	1.7	1.38	1.69	1.9
RA46	7.64	Male	Right	A	1	28.31	9.6	9.05	8.92	8.45	9.18	9.46	19.46	1.37	1.48	missing	1.58	1.66	1.43	missing	1.43
RA47	9.09	Male	Right	B	2	19.18	13.9	14.86	5.92	9.14	11.49	15.34	9.11	missing	1.5	1.34	1.41	1.28	1.2	1.5	1.45
RA48	10.8	Male	Right	A	1	37.74	6.53	7.71	6.04	11.07	8.77	14.26	8.36	1.43	1.16	1.91	missing	1.38	1.03	1.37	0.92
RA49	9.68	Female	Right	A	7	41.14	9.17	10.25	6.29	8.99	27.8	10.34	10.67	1.26	1.51	1.21	1.12	0.87	1.02	1.09	1.1
RA50	7.71	Male	Right	A	9	10.31	7.21	5.51	7.1	13.56	18.56	19.31	15.1	1.82	missing	1.59	1.47	1.6	1.66	1.53	1.54
RA51	8.94	Female	Right	B	3.5	71.07	84.41	20.08	8.55	12.58	13.88	10.36	14.56	1.61	1.49	1.46	1.44	1.65	1.24	1.24	1.26
